# Supplementary material for: The Prevalence of Encephalitozoon cuniculi in Domestic Rabbits (Oryctolagus cuniculus) in the North-Western Region of Romania Using Serological Diagnosis: A Preliminary Study
Source: Microorganisms. 2024 Jul 16;12(7):1440. doi: 10.3390/microorganisms12071440 (PMC11279170; doi:10.3390/microorganisms12071440)
Supplement: Supplementary file 1 [file microorganisms-12-01440-s001.zip]

Archive with 1 entries (1 files):
- microorganisms-3062955-supplementary.jpg
